# Supplementary material for: Bulk and single-cell transcriptome profiling reveal the metabolic heterogeneity in gastric cancer
Source: Sci Rep. 2023 May 31;13:8787. doi: 10.1038/s41598-023-35395-y (PMC10232450; doi:10.1038/s41598-023-35395-y)
Supplement: Supplementary file 2 — Supplementary Tables. [file 41598_2023_35395_MOESM2_ESM.xlsx]

## Sheet: Table S1
Table S1: The proteins with more than 5 degrees extracted by Cytoscape software
degree	Indegree	name	Outdegree
163	79	SLC27A2	84
134	65	ACSL1	69
128	65	HADHA	63
132	64	ACSL3	68
132	64	ACSL4	68
132	64	ACSL6	68
131	64	ACSBG2	67
131	64	ACSL5	67
129	64	ACSBG1	65
129	64	MEIKIN	65
109	61	ACAA1	48
116	58	EHHADH	58
112	56	CPT1A	56
112	56	CPT1B	56
110	55	CPT1C	55
89	54	ACADM	35
111	52	BAAT	59
76	52	UGT1A1	24
103	51	ABCA1	52
68	51	UGT1A6	17
67	51	UGT2A1	16
85	50	HADH	35
68	50	UGT2B7	18
66	50	UGT2A3	16
99	49	ACOT2	50
66	49	UGT2B4	17
65	49	UGT1A3	16
97	48	ACOT4	49
87	48	HADHB	39
86	48	ECHS1	38
72	48	UGT1A8	24
65	48	UGT1A4	17
65	48	UGT1A9	17
69	47	UGT1A10	22
66	47	UGT2B28	19
65	47	UGT2B17	18
63	47	UGT1A5	16
63	47	UGT1A7	16
63	47	UGT2B10	16
63	47	UGT2B11	16
63	47	UGT2B15	16
98	46	SLC27A4	52
95	46	SLC27A1	49
94	46	ACOT7	48
93	46	SLC27A3	47
90	45	SLCO1B1	45
84	42	CPT2	42
83	42	CRAT	41
76	42	ACOX1	34
70	42	ACOX3	28
84	41	ACOT1	43
84	41	SLC27A6	43
91	40	CYP3A4	51
74	40	ACAA2	34
82	38	FASN	44
76	38	CD36	38
76	38	FABP4	38
76	37	CYP2E1	39
74	37	FABP1	37
74	37	FABP12	37
74	37	FABP2	37
74	37	FABP3	37
74	37	FABP5	37
74	37	FABP6	37
74	37	FABP7	37
74	37	FABP9	37
61	37	ACADS	24
55	37	ACADL	18
72	36	HSD17B4	36
70	34	ACOT6	36
53	34	ACADVL	19
48	34	ACAD9	14
77	33	CYP2C9	44
66	33	ALDH7A1	33
66	33	SLC7A9	33
56	33	HSD17B10	23
43	33	SULT2A1	10
37	33	GPAT3	4
37	33	GPAT4	4
65	32	ALDH9A1	33
35	32	GPAM	3
35	32	GPAT2	3
35	32	SOAT1	3
35	32	SOAT2	3
67	31	ALDH3A2	36
64	31	ALDH1B1	33
64	31	ALDH2	33
62	31	SLCO1B3	31
61	31	ADH5	30
58	31	AKR1C3	27
49	31	ELOVL1	18
73	30	CYP1A1	43
71	30	CYP2C19	41
64	30	ALDH3A1	34
69	29	CYP2C8	40
63	29	ALDH1A3	34
61	28	ALDH3B2	33
40	28	ELOVL2	12
40	28	ELOVL5	12
40	28	ELOVL6	12
65	27	CYP1B1	38
60	27	ALDH3B1	33
54	27	SLC7A6	27
39	27	SULT1A3	12
66	26	CYP3A5	40
65	26	CYP3A7	39
64	26	CYP2C18	38
61	26	CYP1A2	35
52	26	SLC36A1	26
52	26	SLCO1A2	26
52	26	SLCO2A1	26
51	26	ADH1A	25
51	26	ADH1B	25
51	26	ADH1C	25
51	26	ADH4	25
51	26	ADH6	25
51	26	ADH7	25
51	26	CYP27A1	25
34	25	SULT1B1	9
33	25	ELOVL4	8
33	25	SULT1A1	8
31	25	ELOVL3	6
58	24	CYP3A43	34
50	24	MAOA	26
50	24	MAOB	26
48	24	SLC7A5	24
46	24	AK9	22
46	24	AKR1B1	22
46	24	AKR1C4	22
28	24	ELOVL7	4
48	23	DLD	25
46	23	CYP2J2	23
46	23	SLC3A1	23
46	23	SLC3A2	23
46	23	SLC6A14	23
46	23	SLC7A2	23
45	23	ADHFE1	22
45	23	AKR1B10	22
45	23	CYP4F8	22
49	22	NT5C	27
45	22	PRDX6	23
44	22	NME1	22
44	22	NME1-NME2	22
44	22	NME2	22
44	22	NME3	22
44	22	NME4	22
44	22	NME5	22
44	22	NME6	22
44	22	NME7	22
44	22	SLC7A1	22
44	22	SLC7A3	22
42	22	COMT	20
42	22	PNP	20
29	22	SULT1A2	7
51	21	CYP3A7-CYP3A51P	30
47	21	NT5M	26
44	21	FUT3	23
41	21	CYP4F11	20
38	21	AOC3	17
28	21	SULT1C2	7
44	20	ACOT8	24
43	20	FUT5	23
43	20	FUT6	23
42	20	CYP2B6	22
42	20	HSD3B1	22
42	20	HSD3B2	22
41	20	GSTM1	21
40	20	AKR1C1	20
40	20	ENTPD3	20
40	20	SLC22A10	20
40	20	SLC7A7	20
39	20	ACSM2B	19
39	20	ENTPD1	19
39	20	ENTPD8	19
39	20	MECR	19
37	20	AOC2	17
37	20	LRTOMT	17
34	20	LPCAT4	14
27	20	SULT1C4	7
27	20	SULT4A1	7
42	19	CYP2A13	23
40	19	ABCD1	21
39	19	ABCB1	20
38	19	ACSM1	19
38	19	CMPK1	19
38	19	SLC16A1	19
34	19	FUT1	15
34	19	FUT2	15
30	19	AKR1C2	11
29	19	DBT	10
42	18	CYP2A6	24
38	18	CYP17A1	20
38	18	GLB1	20
38	18	GSTO1	20
38	18	GSTO2	20
37	18	GSTA1	19
37	18	GSTA2	19
37	18	GSTA3	19
37	18	GSTA4	19
37	18	GSTA5	19
37	18	GSTM2	19
37	18	GSTM3	19
37	18	GSTM4	19
37	18	GSTM5	19
37	18	GSTP1	19
37	18	MGST1	19
37	18	MGST2	19
37	18	MGST3	19
36	18	ACSM2A	18
36	18	ACSM3	18
36	18	ACSM4	18
36	18	ACSM5	18
36	18	CLTRN	18
36	18	PECR	18
36	18	SLC43A1	18
35	18	AOC1	17
33	18	AKR1A1	15
32	18	MPO	14
40	17	CYP2D6	23
40	17	NT5C1A	23
40	17	NT5C2	23
39	17	NT5E	22
38	17	CYP2A7	21
38	17	FUT4	21
37	17	SLC27A5	20
36	17	GSTK1	19
36	17	GSTT2	19
35	17	ABCC3	18
34	17	SLC10A1	17
34	17	SLC22A1	17
34	17	SLC29A2	17
34	17	SLC38A4	17
34	17	SLC43A2	17
34	17	SLC6A18	17
30	17	ACADSB	13
29	17	EPHX1	12
38	16	NT5C1B	22
38	16	NT5C1B-RDH14	22
38	16	NT5C3A	22
38	16	NT5C3B	22
37	16	CYP2S1	21
36	16	FUT9	20
35	16	CYP4F12	19
34	16	CYP21A2	18
34	16	ECI1	18
34	16	ECI2	18
33	16	ABCC1	17
32	16	EPHX2	16
32	16	EPX	16
32	16	LPO	16
32	16	PFKL	16
32	16	PFKM	16
32	16	PFKP	16
32	16	SLC16A3	16
32	16	SLC16A7	16
32	16	SLC22A2	16
32	16	SLC25A19	16
30	16	CEPT1	14
29	16	B4GALT1	13
29	16	HK1	13
29	16	HK2	13
29	16	HK3	13
29	16	HKDC1	13
27	16	LPCAT3	11
36	15	CYP19A1	21
34	15	CYP2F1	19
34	15	CYP4B1	19
34	15	CYP4X1	19
34	15	CYP4Z1	19
32	15	DHCR24	17
32	15	DHRS4	17
31	15	ABCB11	16
31	15	ABCC11	16
31	15	ALDH4A1	16
30	15	ACPP	15
29	15	HPGDS	14
29	15	ITPA	14
28	15	CBR3	13
27	15	CBR1	12
26	15	B3GNT3	11
26	15	FADS2	11
25	15	HSD11B2	10
24	15	SULT2B1	9
39	14	MYO5B	25
39	14	PLA2G4A	25
34	14	CYP2U1	20
31	14	ENPP1	17
31	14	ENPP3	17
30	14	DDC	16
30	14	GOT1	16
30	14	GOT2	16
30	14	PLB1	16
29	14	STS	15
28	14	GLYAT	14
28	14	LCT	14
28	14	SLC16A4	14
28	14	SLC16A5	14
28	14	SLC16A6	14
28	14	SLC16A8	14
28	14	SLC38A2	14
28	14	SLC6A19	14
28	14	SLC6A9	14
27	14	UGT3A1	13
27	14	UGT3A2	13
26	14	CTH	12
26	14	MTHFD1	12
18	14	CYP4F3	4
18	14	UGT2A2	4
30	13	CYP11B2	17
29	13	AKR1D1	16
28	13	GGT1	15
28	13	GGT5	15
28	13	HSD17B6	15
27	13	ABCC4	14
27	13	AOX1	14
27	13	GGT6	14
27	13	GGT7	14
27	13	PKLR	14
27	13	PKM	14
27	13	SAT1	14
27	13	SAT2	14
26	13	HEXA	13
26	13	HEXB	13
26	13	LPCAT1	13
26	13	PNPLA3	13
26	13	SLC28A3	13
26	13	SLC38A1	13
25	13	DCK	12
25	13	GSTZ1	12
25	13	LDHAL6A	12
25	13	LDHAL6B	12
25	13	LDHB	12
25	13	LDHC	12
25	13	PLPP1	12
25	13	PLPP2	12
25	13	PLPP3	12
25	13	PXDN	12
25	13	PXDNL	12
25	13	UEVLD	12
24	13	NEU3	11
22	13	HSD3B7	9
19	13	SULT1E1	6
17	13	CYP4F2	4
33	12	BCKDHA	21
33	12	BCKDHB	21
32	12	OXSM	20
32	12	TPO	20
27	12	PLA2G4C	15
26	12	B4GALT2	14
25	12	AKR1B15	13
25	12	RDH12	13
25	12	ST8SIA1	13
24	12	AK5	12
24	12	ALOX5	12
24	12	HSD17B8	12
24	12	LPCAT2	12
24	12	MDH1B	12
24	12	MTHFD1L	12
24	12	SDR16C5	12
24	12	SLC10A2	12
24	12	SLC6A15	12
24	12	TXNRD1	12
24	12	TYMP	12
23	12	MTHFD2	11
22	12	BCO2	10
22	12	LDHA	10
22	12	MBOAT2	10
22	12	RDH10	10
20	12	CHPT1	8
19	12	HSD11B1	7
19	12	MBOAT1	7
32	11	PLA2G10	21
32	11	PLA2G2A	21
32	11	PLA2G2D	21
30	11	PLA2G4D	19
28	11	CYP11B1	17
28	11	PLA2G12A	17
28	11	PLA2G1B	17
28	11	PLA2G2E	17
28	11	PLA2G2F	17
28	11	PLA2G5	17
25	11	AMACR	14
25	11	HSD17B7	14
24	11	AADAT	13
24	11	KYAT1	13
23	11	GSTT2B	12
22	11	ALDH6A1	11
22	11	DBI	11
22	11	GLB1L	11
22	11	HSD17B11	11
22	11	IDH3G	11
22	11	RBAK	11
22	11	SLC1A4	11
22	11	SLC25A10	11
22	11	SLC25A20	11
22	11	SLC29A1	11
20	11	GPX1	9
20	11	NCOA1	9
20	11	OGDH	9
20	11	PTGS1	9
20	11	PTGS2	9
20	11	SELENOI	9
19	11	GPX4	8
17	11	NAT1	6
50	10	CEL	40
27	10	PLA2G4F	17
26	10	PLA2G4B	16
25	10	PLA2G4E	15
23	10	ACSS2	13
23	10	KYAT3	13
22	10	ALOX12	12
22	10	AMT	12
22	10	GGT2	12
22	10	GGTLC2	12
22	10	HSD17B14	12
22	10	RDH13	12
22	10	RDH14	12
22	10	TMEM91	12
21	10	ABCC2	11
21	10	ACSS1	11
21	10	B4GALT3	11
21	10	CYP7A1	11
21	10	GAL3ST1	11
21	10	GRHPR	11
21	10	IL4I1	11
21	10	NAGS	11
21	10	NEU1	11
20	10	ABAT	10
20	10	BCAT1	10
20	10	BCAT2	10
20	10	BDH2	10
20	10	CAD	10
20	10	CTSA	10
20	10	DMGDH	10
20	10	GLUD1	10
20	10	MCCC1	10
20	10	MCCC2	10
20	10	PTGES	10
20	10	SLC19A1	10
20	10	SLC22A5	10
19	10	ALDH18A1	9
19	10	CYP4V2	9
19	10	GPX2	9
19	10	GPX3	9
19	10	GPX5	9
19	10	GPX6	9
19	10	GPX7	9
19	10	GPX8	9
19	10	MTHFD2L	9
19	10	NEU2	9
19	10	RDH16	9
19	10	TXNRD2	9
19	10	TXNRD3	9
18	10	CNDP2	8
18	10	CROT	8
18	10	DHCR7	8
18	10	FADS1	8
18	10	KHK	8
18	10	SCP2	8
17	10	FADS3	7
17	10	NAT2	7
17	10	RXRA	7
27	9	PLA2G6	18
23	9	ACER3	14
23	9	PLA2G3	14
22	9	OLAH	13
22	9	PLA2G16	13
21	9	COQ6	12
21	9	HSD17B12	12
21	9	JMJD7-PLA2G4B	12
21	9	PLA2G12B	12
21	9	PLA2G15	12
21	9	PLA2G2C	12
20	9	AGXT2	11
20	9	ALDOA	11
20	9	ALDOB	11
20	9	LPIN1	11
20	9	PLD2	11
20	9	SORD	11
20	9	SRD5A1	11
20	9	SRD5A2	11
20	9	SRD5A3	11
19	9	AASS	10
19	9	ALDOC	10
19	9	DEGS1	10
19	9	DGAT1	10
19	9	DHRS4L2	10
19	9	FAAH	10
19	9	HSD17B2	10
19	9	IDO2	10
19	9	RDH5	10
19	9	SLC51A	10
19	9	SLC51B	10
19	9	SLC6A8	10
19	9	ST3GAL1	10
19	9	ST3GAL2	10
19	9	TMPPE	10
18	9	ACSF3	9
18	9	ACSS3	9
18	9	AK7	9
18	9	AK8	9
18	9	DLST	9
18	9	EHMT1	9
18	9	EHMT2	9
18	9	IDH1	9
18	9	IDH2	9
18	9	KMT5A	9
18	9	MMAA	9
18	9	MTR	9
18	9	PANK1	9
18	9	PANK2	9
18	9	PANK3	9
18	9	PANK4	9
18	9	SLC22A3	9
18	9	SLC25A1	9
18	9	SLC38A5	9
18	9	ST3GAL4	9
17	9	ALPL	8
17	9	B4GALNT1	8
17	9	CANT1	8
17	9	CYP11A1	8
17	9	DGAT2	8
17	9	ENTPD4	8
17	9	ENTPD5	8
17	9	ENTPD6	8
17	9	GLYATL2	8
17	9	LCLAT1	8
17	9	NEU4	8
16	9	AKR7A2	7
16	9	ALDH1A1	7
16	9	GBGT1	7
16	9	HPGD	7
16	9	NMNAT1	7
16	9	NMNAT2	7
16	9	NMNAT3	7
16	9	SARDH	7
15	9	CYP4A11	6
15	9	MSMO1	6
15	9	OGDHL	6
12	9	CYP4F22	3
24	8	ABO	16
21	8	ASAH2	13
20	8	ACER1	12
20	8	ACER2	12
19	8	ENTPD2	11
19	8	PLD4	11
19	8	SGPP1	11
18	8	CMPK2	10
18	8	GCSH	10
18	8	GGTLC3	10
18	8	GLA	10
18	8	GLDC	10
18	8	LPIN2	10
18	8	LPIN3	10
18	8	PLD1	10
18	8	PNPO	10
18	8	SCLY	10
17	8	ABCB4	9
17	8	ACAD8	9
17	8	ATP10A	9
17	8	DAO	9
17	8	DECR1	9
17	8	DECR2	9
17	8	DHFR	9
17	8	GAD1	9
17	8	GAD2	9
17	8	GLUD2	9
17	8	IDO1	9
17	8	ITPK1	9
17	8	NOS1	9
17	8	NOS2	9
17	8	NOS3	9
17	8	SRPK3	9
17	8	UCK1	9
17	8	UCK2	9
16	8	ADPRM	8
16	8	AK4	8
16	8	ALPP	8
16	8	ASAH1	8
16	8	ASH1L	8
16	8	B3GALT4	8
16	8	CBR4	8
16	8	CTBP1	8
16	8	DHFR2	8
16	8	DHRS2	8
16	8	DOT1L	8
16	8	DTYMK	8
16	8	FTCD	8
16	8	GART	8
16	8	GCK	8
16	8	GLYATL1	8
16	8	HPRT1	8
16	8	HSD11B1L	8
16	8	HTATIP2	8
16	8	KMT2A	8
16	8	KMT2E	8
16	8	KMT5B	8
16	8	KMT5C	8
16	8	LIPT1	8
16	8	MMAB	8
16	8	NSD1	8
16	8	NSD2	8
16	8	NSD3	8
16	8	PRODH2	8
16	8	QDPR	8
16	8	RDH11	8
16	8	SDR42E1	8
16	8	SDR9C7	8
16	8	SETD1A	8
16	8	SETD1B	8
16	8	SETD2	8
16	8	SETD7	8
16	8	SETDB1	8
16	8	SETDB2	8
16	8	SETMAR	8
16	8	SLC22A7	8
16	8	SLC28A1	8
16	8	SLC28A2	8
16	8	SLC29A3	8
16	8	SLC29A4	8
16	8	SLC5A8	8
16	8	SLC7A10	8
16	8	SLCO4A1	8
16	8	SUV39H1	8
16	8	SUV39H2	8
16	8	TAT	8
16	8	WWOX	8
15	8	B3GNT6	7
15	8	CYP7B1	7
15	8	DBH	7
15	8	EZH1	7
15	8	EZH2	7
15	8	H6PD	7
15	8	PLOD3	7
15	8	POMC	7
15	8	SC5D	7
15	8	SMOX	7
15	8	SMYD3	7
14	8	FAM20B	6
14	8	FGGY	6
14	8	FN3K	6
14	8	FN3KRP	6
14	8	G6PD	6
14	8	LDHD	6
14	8	NOL9	6
14	8	PYCR1	6
13	8	CYP24A1	5
12	8	CYP4A22	4
17	7	NQO1	10
16	7	AWAT2	9
16	7	PLD3	9
16	7	TKT	9
15	7	ALPI	8
15	7	B3GNT2	8
15	7	BCAP31	8
15	7	DEGS2	8
15	7	DPYD	8
15	7	DUSP9	8
15	7	FDXR	8
15	7	HSD17B1	8
15	7	IPMK	8
15	7	L1CAM	8
15	7	PDPR	8
15	7	PDXK	8
15	7	PDZD4	8
15	7	PIP5K1A	8
15	7	PIP5K1B	8
15	7	PIP5K1C	8
15	7	PIP5KL1	8
15	7	PLPP4	8
15	7	PLPP5	8
15	7	PLPPR2	8
15	7	PLPPR3	8
15	7	PLPPR4	8
15	7	PLXNB3	8
15	7	PNCK	8
15	7	PNPLA2	8
15	7	SLC18A1	8
15	7	SLC18A2	8
15	7	SSR4	8
15	7	ST8SIA5	8
15	7	TK2	8
15	7	UCKL1	8
15	7	ZADH2	8
14	7	AASDH	7
14	7	ABHD14A-ACY1	7
14	7	ACSF2	7
14	7	ACY1	7
14	7	AHCYL1	7
14	7	AK3	7
14	7	AK6	7
14	7	B3GNT4	7
14	7	B4GALT5	7
14	7	BRPF1	7
14	7	CYP8B1	7
14	7	DHPS	7
14	7	GCH1	7
14	7	IMPAD1	7
14	7	INMT	7
14	7	KMO	7
14	7	LPGAT1	7
14	7	MAT1A	7
14	7	MAT2A	7
14	7	MAT2B	7
14	7	MBOAT7	7
14	7	MDH1	7
14	7	MDH2	7
14	7	MPST	7
14	7	MTMR1	7
14	7	MTMR2	7
14	7	MTMR6	7
14	7	NAPRT	7
14	7	OGA	7
14	7	PGM2	7
14	7	RBKS	7
14	7	RBP3	7
14	7	RLBP1	7
14	7	SHMT1	7
14	7	SLC1A5	7
14	7	SLC22A11	7
14	7	SLC22A6	7
14	7	SLC22A8	7
14	7	TM7SF2	7
14	7	TTL	7
14	7	TTLL10	7
13	7	AFMID	6
13	7	ALOX15	6
13	7	APRT	6
13	7	AWAT1	6
13	7	CMAS	6
13	7	DIO1	6
13	7	DIO2	6
13	7	FDFT1	6
13	7	GALT	6
13	7	GAPDH	6
13	7	GAPDHS	6
13	7	GGTLC1	6
13	7	MGAM	6
13	7	MTMR7	6
13	7	PGLS	6
13	7	PIGV	6
13	7	PYCR2	6
13	7	PYCR3	6
13	7	SCD	6
13	7	SDHB	6
13	7	SDHC	6
13	7	SHMT2	6
13	7	XDH	6
12	7	ALDH1A2	5
12	7	CPS1	5
12	7	CYP26B1	5
12	7	CYP51A1	5
12	7	FAR1	5
12	7	FAR2	5
11	7	NCOA2	4
11	7	NR1H4	4
10	7	FAXDC2	3
10	7	VKORC1	3
8	7	COQ2	1
8	7	PREP	1
7	7	PREPL	0
17	6	SGPP2	11
16	6	CARNS1	10
16	6	PTEN	10
15	6	HEXD	9
15	6	LRAT	9
15	6	PNLIP	9
15	6	TKTL1	9
15	6	TKTL2	9
14	6	AMY1A	8
14	6	AMY1B	8
14	6	AMY1C	8
14	6	AMY2A	8
14	6	AMY2B	8
14	6	B3GALT5	8
14	6	B4GALT4	8
14	6	FAAH2	8
14	6	FUT7	8
14	6	HYAL3	8
14	6	KYNU	8
14	6	NAAA	8
14	6	PAPSS1	8
14	6	PAPSS2	8
14	6	PIGB	8
13	6	ABCA8	7
13	6	ABCB6	7
13	6	ABCC5	7
13	6	ABCD2	7
13	6	ACACA	7
13	6	ACACB	7
13	6	ACP2	7
13	6	ACY3	7
13	6	B3GNT5	7
13	6	CERS2	7
13	6	CERS3	7
13	6	CERS4	7
13	6	CERS5	7
13	6	CERS6	7
13	6	COASY	7
13	6	CYP26A1	7
13	6	DGUOK	7
13	6	G6PC	7
13	6	G6PC2	7
13	6	G6PC3	7
13	6	GCAT	7
13	6	GGCT	7
13	6	GNPAT	7
13	6	GUSB	7
13	6	INPPL1	7
13	6	MTM1	7
13	6	PAICS	7
13	6	PAM	7
13	6	PDHA1	7
13	6	PDHA2	7
13	6	PDHB	7
13	6	PLPPR5	7
13	6	SLC5A6	7
13	6	ST3GAL5	7
13	6	TK1	7
13	6	TPTE2	7
13	6	TST	7
13	6	UPB1	7
12	6	ACOX2	6
12	6	AHCY	6
12	6	AHCYL2	6
12	6	ALDH1L1	6
12	6	ALDH1L2	6
12	6	AS3MT	6
12	6	ATIC	6
12	6	BABAM2	6
12	6	CBS	6
12	6	CS	6
12	6	CTPS1	6
12	6	CTPS2	6
12	6	DHDH	6
12	6	ESCO1	6
12	6	ESCO2	6
12	6	FDX1	6
12	6	FDX2	6
12	6	FIG4	6
12	6	FPGS	6
12	6	GALE	6
12	6	GCDH	6
12	6	GGPS1	6
12	6	GPT	6
12	6	GUK1	6
12	6	HMGCL	6
12	6	LEFTY1	6
12	6	MTMR14	6
12	6	MTMR8	6
12	6	NUDT12	6
12	6	PHGDH	6
12	6	PNPLA6	6
12	6	PNPLA7	6
12	6	PRODH	6
12	6	RNGTT	6
12	6	SDHA	6
12	6	SDHD	6
12	6	SI	6
12	6	SLC1A1	6
12	6	SLC1A2	6
12	6	SLC1A3	6
12	6	SLC1A6	6
12	6	SLC1A7	6
12	6	SLC25A15	6
12	6	SLC25A2	6
12	6	SLC26A6	6
12	6	SLC2A1	6
12	6	SLC2A2	6
12	6	SLC2A3	6
12	6	SLC36A4	6
12	6	SLCO1C1	6
12	6	TRMT11	6
12	6	UMPS	6
12	6	UPP1	6
12	6	UPP2	6
11	6	B3GALNT1	5
11	6	COQ7	5
11	6	cotE	5
11	6	DHTKD1	5
11	6	DLAT	5
11	6	HIBADH	5
11	6	INPP5J	5
11	6	INPP5K	5
11	6	LIPC	5
11	6	LIPF	5
11	6	LIPG	5
11	6	LOXL2	5
11	6	MINPP1	5
11	6	NNMT	5
11	6	PNLIPRP1	5
11	6	PNLIPRP2	5
11	6	PNLIPRP3	5
11	6	PTGR1	5
11	6	RPP14	5
11	6	SCARF2	5
11	6	SPR	5
11	6	TALDO1	5
11	6	TAZ	5
10	6	AHR	4
10	6	ARNT	4
10	6	ARNT2	4
10	6	CHST10	4
10	6	CNDP1	4
10	6	DGAT2L6	4
10	6	DIO3	4
10	6	HNMT	4
10	6	LYPLA2	4
10	6	NAGA	4
10	6	PLOD2	4
10	6	RNF123	4
10	6	SCD5	4
10	6	ST3GAL3	4
10	6	TPP1	4
9	6	CYP2R1	3
41	5	LIPA	36
23	5	TECR	18
23	5	TECRL	18
14	5	PNPLA4	9
13	5	ADA	8
13	5	ASPG	8
13	5	CA1	8
13	5	CA12	8
13	5	CA13	8
13	5	CA14	8
13	5	CA2	8
13	5	CA3	8
13	5	CA4	8
13	5	CA5A	8
13	5	CA5B	8
13	5	CA6	8
13	5	CA7	8
13	5	CA8	8
13	5	CA9	8
13	5	DHRS3	8
13	5	NAE1	8
13	5	PPIP5K1	8
13	5	PPIP5K2	8
13	5	RDH8	8
13	5	SDS	8
13	5	SDSL	8
13	5	SIRT6	8
12	5	AADAC	7
12	5	B4GAT1	7
12	5	GCLC	7
12	5	GCLM	7
12	5	GPCPD1	7
12	5	IP6K1	7
12	5	IP6K2	7
12	5	IP6K3	7
12	5	PLCB1	7
12	5	PLCB3	7
12	5	PLCB4	7
12	5	PLCD1	7
12	5	PLCD4	7
12	5	PLCE1	7
12	5	PLCG1	7
12	5	PLCG2	7
12	5	PLCH1	7
12	5	PPCS	7
12	5	SLC5A1	7
12	5	TYR	7
11	5	ABCD3	6
11	5	ABCG2	6
11	5	ACAT1	6
11	5	ADPGK	6
11	5	AGXT	6
11	5	ALAS1	6
11	5	ALAS2	6
11	5	ALPG	6
11	5	ATP8B1	6
11	5	ATP8B2	6
11	5	B3GALT1	6
11	5	B3GALT2	6
11	5	CD38	6
11	5	CES1	6
11	5	CES2	6
11	5	CHKA	6
11	5	CHKB	6
11	5	COQ5	6
11	5	CPNE7	6
11	5	GCNT3	6
11	5	GGACT	6
11	5	GMPS	6
11	5	GNE	6
11	5	GSS	6
11	5	HIBCH	6
11	5	LYZL1	6
11	5	NAMPT	6
11	5	NMRK1	6
11	5	NMRK2	6
11	5	NSDHL	6
11	5	PEMT	6
11	5	PFKFB1	6
11	5	PFKFB2	6
11	5	PFKFB3	6
11	5	PFKFB4	6
11	5	PHPT1	6
11	5	PIK3C2G	6
11	5	PLCB2	6
11	5	PLCD3	6
11	5	PLCH2	6
11	5	PLCL1	6
11	5	PLCZ1	6
11	5	PPAT	6
11	5	PPT1	6
11	5	RRM1	6
11	5	RRM2	6
11	5	RRM2B	6
11	5	SGPL1	6
11	5	SHPK	6
11	5	SLC32A1	6
11	5	ST3GAL6	6
11	5	ST6GALNAC2	6
10	5	ACLY	5
10	5	ACO2	5
10	5	ADSL	5
10	5	AGPAT3	5
10	5	AGPAT4	5
10	5	AK1	5
10	5	AK2	5
10	5	ALG5	5
10	5	ANAPC11	5
10	5	BCKDK	5
10	5	BDH1	5
10	5	BLVRB	5
10	5	BPGM	5
10	5	CDS1	5
10	5	CDS2	5
10	5	CDY1	5
10	5	CDY2A	5
10	5	CGA	5
10	5	CKB	5
10	5	CKM	5
10	5	CKMT1A	5
10	5	CKMT1B	5
10	5	CKMT2	5
10	5	CLOCK	5
10	5	CMTR1	5
10	5	CRYL1	5
10	5	CRYZ	5
10	5	DGKI	5
10	5	DGKZ	5
10	5	DPEP1	5
10	5	DPH5	5
10	5	DPYS	5
10	5	ELP3	5
10	5	EP300	5
10	5	FDPS	5
10	5	FPGT	5
10	5	FPGT-TNNI3K	5
10	5	FUT11	5
10	5	GAA	5
10	5	GALNT7	5
10	5	GALNTL5	5
10	5	GAMT	5
10	5	GLUL	5
10	5	GNMT	5
10	5	GOT1L1	5
10	5	GPI	5
10	5	GTF3C4	5
10	5	HAT1	5
10	5	HERC3	5
10	5	INPP4A	5
10	5	INPP4B	5
10	5	IVD	5
10	5	KAT2A	5
10	5	KAT2B	5
10	5	KAT5	5
10	5	KAT6A	5
10	5	KAT6B	5
10	5	KAT7	5
10	5	KAT8	5
10	5	LTC4S	5
10	5	MGAT4D	5
10	5	MGLL	5
10	5	MSRA	5
10	5	NAA10	5
10	5	NAA20	5
10	5	NAA60	5
10	5	NADSYN1	5
10	5	NAT16	5
10	5	NDST1	5
10	5	NDST2	5
10	5	NNT	5
10	5	NQO2	5
10	5	NUDT5	5
10	5	OTC	5
10	5	PC	5
10	5	PCCA	5
10	5	PCCB	5
10	5	PGM1	5
10	5	PIKFYVE	5
10	5	PIPOX	5
10	5	PLPP6	5
10	5	SLC13A3	5
10	5	SLC25A29	5
10	5	SLC26A2	5
10	5	SLC36A2	5
10	5	SLC36A3	5
10	5	SLC38A3	5
10	5	SLC5A9	5
10	5	SLC6A12	5
10	5	SLC7A11	5
10	5	SLCO3A1	5
10	5	ST6GALNAC6	5
10	5	SUCLG1	5
10	5	SUCLG2	5
10	5	TKFC	5
10	5	TNNI3K	5
10	5	TNRC6B	5
10	5	TPMT	5
10	5	TRMT1	5
10	5	TRMT1L	5
10	5	TRMU	5
10	5	UBAC2	5
10	5	XYLB	5
9	5	A4GNT	4
9	5	ACE2	4
9	5	AKR7A3	4
9	5	AKT1	4
9	5	ALG9	4
9	5	ALOX5AP	4
9	5	ASPA	4
9	5	CALM1	4
9	5	CDA	4
9	5	CHST7	4
9	5	COX10	4
9	5	CSGALNACT1	4
9	5	CSGALNACT2	4
9	5	CUBN	4
9	5	CYP26C1	4
9	5	DCTPP1	4
9	5	ETFDH	4
9	5	FMO1	4
9	5	FMO2	4
9	5	FMO3	4
9	5	FMO4	4
9	5	FMO5	4
9	5	GANC	4
9	5	GATM	4
9	5	GDF1	4
9	5	GNPTAB	4
9	5	GPD1	4
9	5	HIRIP3	4
9	5	IDS	4
9	5	INPP1	4
9	5	MTHFR	4
9	5	NAA40	4
9	5	NANS	4
9	5	NUDT9	4
9	5	OCRL	4
9	5	PAOX	4
9	5	PCYT1A	4
9	5	PCYT1B	4
9	5	PDE10A	4
9	5	PDE11A	4
9	5	PDE1A	4
9	5	PDE1B	4
9	5	PDE1C	4
9	5	PDE2A	4
9	5	PDE3A	4
9	5	PDE3B	4
9	5	PGK1	4
9	5	PGK2	4
9	5	PHYH	4
9	5	PIP4K2A	4
9	5	PIP4K2B	4
9	5	PIP4K2C	4
9	5	PISD	4
9	5	PLAAT2	4
9	5	PTGDS	4
9	5	SLC17A7	4
9	5	SLC33A1	4
9	5	TSTA3	4
9	5	TYMS	4
9	5	UQCRB	4
9	5	VNN1	4
9	5	VNN2	4
9	5	ZDHHC16	4
9	5	ZDHHC17	4
9	5	ZDHHC2	4
9	5	ZDHHC21	4
9	5	ZDHHC4	4
9	5	ZDHHC9	4
8	5	ALOX15B	3
8	5	ANPEP	3
8	5	CTSG	3
8	5	GMPPA	3
8	5	GMPPB	3
8	5	GSR	3
8	5	IDUA	3
8	5	LAP3	3
8	5	PEPD	3
8	5	PLOD1	3
8	5	RGN	3
8	5	SULT1A4	3
8	5	SUOX	3
7	5	VKORC1L1	2
6	5	CTSD	1
6	5	CTSK	1
6	5	SQOR	1

## Sheet: Table S2
Table S2: GSEA results in TCGA-STAD
NAME	SIZE	NES	NOM.p.val	cluster
Arachidonic acid metabolism	61	1.50255	0.0293501	C1
Ovarian steroidogenesis	51	1.5154	0.036	C1
Aldosterone synthesis and secretion	98	1.55769	0.039501	C1
PI3K-Akt signaling pathway	352	1.59722	0.0453608	C1
Basal cell carcinoma	63	1.59886	0.0356394	C1
Serotonergic synapse	113	1.59916	0.0163934	C1
Melanogenesis	101	1.619	0.0244898	C1
Adrenergic signaling in cardiomyocytes	150	1.62573	0.0342742	C1
Glycosphingolipid biosynthesis - ganglio series	15	1.63228	0.0333988	C1
Glycosaminoglycan biosynthesis - chondroitin sulfate / dermatan sulfate	20	1.63935	0.044898	C1
Focal adhesion	201	1.64556	0.0489796	C1
Leukocyte transendothelial migration	114	1.65391	0.027833	C1
Rap1 signaling pathway	210	1.65528	0.04	C1
Arrhythmogenic right ventricular cardiomyopathy	77	1.65617	0.0349076	C1
Phagosome	149	1.66407	0.0459082	C1
Gap junction	88	1.67846	0.0186335	C1
Protein digestion and absorption	103	1.68624	0.0121951	C1
Salivary secretion	93	1.69494	0.0141129	C1
Ras signaling pathway	232	1.69724	0.0259481	C1
Apelin signaling pathway	139	1.70363	0.0239521	C1
Platelet activation	124	1.71173	0.0346232	C1
Relaxin signaling pathway	129	1.71937	0.0296443	C1
cAMP signaling pathway	221	1.72918	0.014	C1
cGMP-PKG signaling pathway	165	1.73665	0.0160321	C1
Oxytocin signaling pathway	154	1.74195	0.0200803	C1
Cholinergic synapse	113	1.75985	0.0122699	C1
Amoebiasis	101	1.76314	0.0163265	C1
Inflammatory bowel disease	63	1.77428	0.0309917	C1
Intestinal immune network for IgA production	45	1.79389	0.0389105	C1
Asthma	28	1.80802	0.0356436	C1
Glutamatergic synapse	114	1.81297	0	C1
Vascular smooth muscle contraction	133	1.84922	0.00208768	C1
Circadian entrainment	97	1.86312	0.00613497	C1
ECM-receptor interaction	88	1.90266	0.00598802	C1
Staphylococcus aureus infection	92	1.91019	0.00406504	C1
Renin secretion	69	1.9129	0.00626305	C1
Hypertrophic cardiomyopathy	90	1.93146	0.00197239	C1
Regulation of lipolysis in adipocytes	55	1.93964	0.0020202	C1
Cytokine-cytokine receptor interaction	293	1.95277	0.00828157	C1
Complement and coagulation cascades	85	1.96464	0	C1
GABAergic synapse	89	1.96556	0	C1
Calcium signaling pathway	239	2.01056	0	C1
Dilated cardiomyopathy	95	2.02755	0.00196078	C1
Cell adhesion molecules	146	2.07938	0	C1
Hematopoietic cell lineage	96	2.0911	0.00388349	C1
Morphine addiction	91	2.16846	0	C1
Neuroactive ligand-receptor interaction	360	2.16923	0	C1
Malaria	50	2.2643	0	C1
Pantothenate and CoA biosynthesis	21	1.48299	0.0398406	C2
Folate biosynthesis	26	1.57004	0.0363985	C2
Porphyrin metabolism	43	1.58606	0.0409357	C2
Necroptosis	159	1.59911	0.0419847	C2
Glutathione metabolism	57	1.60531	0.030888	C2
Cytosolic DNA-sensing pathway	62	1.60812	0.0394477	C2
Protein export	23	1.61135	0.0469388	C2
Alanine, aspartate and glutamate metabolism	37	1.63167	0.038817	C2
Galactose metabolism	30	1.65361	0.0391791	C2
Chemical carcinogenesis - reactive oxygen species	209	1.66846	0.042471	C2
Glycosylphosphatidylinositol (GPI)-anchor biosynthesis	26	1.67841	0.0287908	C2
Hepatitis C	157	1.6904	0.0281426	C2
N-Glycan biosynthesis	50	1.69163	0.0385356	C2
Steroid biosynthesis	20	1.69412	0.0205607	C2
Arginine and proline metabolism	50	1.70136	0.015444	C2
Fatty acid biosynthesis	18	1.71111	0.0113636	C2
Basal transcription factors	44	1.73366	0.0337972	C2
Alzheimer disease	370	1.73756	0.0286807	C2
Non-alcoholic fatty liver disease	151	1.7455	0.0311891	C2
Thermogenesis	219	1.75294	0.0269231	C2
Butanoate metabolism	28	1.76239	0.011583	C2
Arginine biosynthesis	22	1.7797	0.011236	C2
Parkinson disease	253	1.79133	0.0327553	C2
mRNA surveillance pathway	97	1.80338	0.0206767	C2
Thiamine metabolism	15	1.81257	0.00191205	C2
RNA degradation	79	1.81517	0.0191571	C2
Huntington disease	293	1.82937	0.0189036	C2
Ribosome	154	1.84234	0.0194175	C2
Cysteine and methionine metabolism	50	1.84358	0.00375234	C2
Pyruvate metabolism	47	1.85699	0.00580271	C2
Valine, leucine and isoleucine degradation	48	1.858	0.0114723	C2
RNA polymerase	31	1.86193	0.0156863	C2
One carbon pool by folate	20	1.8626	0.003861	C2
Propanoate metabolism	32	1.8652	0.00373832	C2
Drug metabolism - other enzymes	79	1.86584	0.00552486	C2
Glyoxylate and dicarboxylate metabolism	30	1.87639	0.00750469	C2
Pyrimidine metabolism	58	1.88089	0.00584795	C2
Mismatch repair	23	1.88658	0.00389864	C2
Oxidative phosphorylation	121	1.88757	0.0210325	C2
Amyotrophic lateral sclerosis	351	1.89472	0.0133588	C2
Fanconi anemia pathway	54	1.90339	0.0019084	C2
Cell cycle	126	1.90456	0.0114723	C2
Terpenoid backbone biosynthesis	22	1.91433	0	C2
Nucleotide excision repair	46	1.93135	0.00952381	C2
Proteasome	46	1.95179	0.00779727	C2
DNA replication	36	1.97569	0.00566038	C2
Aminoacyl-tRNA biosynthesis	44	1.98441	0	C2
Glycolysis / Gluconeogenesis	66	1.9852	0.00190114	C2
Homologous recombination	41	1.9926	0.00564972	C2
Citrate cycle (TCA cycle)	30	2.00019	0	C2
Nucleocytoplasmic transport	108	2.03589	0.00189753	C2
Base excision repair	33	2.04381	0	C2
Fructose and mannose metabolism	32	2.04637	0	C2
Pentose phosphate pathway	30	2.05609	0	C2
Spliceosome	146	2.0841	0.0019685	C2
Peroxisome	82	2.10361	0	C2
Ribosome biogenesis in eukaryotes	103	2.14681	0	C2

## Sheet: Table S3
Table S3: Clinical information of the eight single-cell sequencing patients included in the study
Patient ID	sample ID	Patient ID	Age	Gender	Location	Stage*	Laurens	IM Status	MMR	EBV
NGCII521	sample7	NGCII521	62	M	Antrum	II	Intestinal	IM only	Intact	Negative
NGCII513	sample22	NGCII513	74	M	Antrum	III	Intestinal	Moderately extensive IM	Loss of PMS2	Negative
NGCII512	sample26	NGCII512	86	F	Antrum	III	Intestinal	IM with HGD	Intact	Negative
NGCII520	sample5	NGCII520	83	M	Distal	III	Diffuse	IM with chronic gastritis	Intact	Negative
NGCII514	sample24	NGCII514	67	F	Body-Antrum	III	Diffuse	N.A	Intact	Negative
NGCII518	sample2	NGCII518	74	M	Antrum	II	Mixed intestinal and diffuse	IM only	Loss MLH1/PMS2	Negative
NGCII539	sample32	NGCII539	65	F	Antrum	I	Intestinal	IM with chronic gastritis & LGD	Intact	Negative
NGCII529	sample13	NGCII529	84	F	Antrum	I	Intestinal	IM with chronic gastritis	Loss of MLH1/PMS2	Negative

## Sheet: Table S4
Table S4: Classification of single-cell samples
sample ID	cluster
sample13	C1
sample2	C2
sample22	C2
sample24	C1
sample26	C1
sample32	C2
sample5	C1
sample7	C2

## Sheet: Table S5
Table S5: marker genes for cell classification annotation
Epithelial cell	EPCAM	CLDN4	MUC1	CDH1	MUC5AC	TFF1	MUC6	TFF2	LIPF	PGA3	REG4	TFF3
B cell and Plasma cell	CD79A	MS4A1	TNFRSF17
T cell	CD2	CD3D	CD3E	CD8A
Stromal cell	PLVAP	ENG	VWF	COL1A2	DCN	LUM	RGS5	NOTCH3	STF2	ACTA2
Myeloid cell	CAP3	KIT	TPSAB1	CD14	CD68	CSF1R	CD163	LILRA4	FCER1A	PLD4

## Sheet: Table S6
Table S6: GSEA result for malignant epithelial cells
NAME	SIZE	NES	NOM.p.val
Amino sugar and nucleotide sugar metabolism	47	1.93886	0
Aminoacyl-tRNA biosynthesis	25	1.73965	0.00423729
Arginine and proline metabolism	44	1.88336	0.0019802
beta-Alanine metabolism	29	1.71776	0
Biosynthesis of unsaturated fatty acids	27	1.82771	0
Butanoate metabolism	24	1.77168	0
Central carbon metabolism in cancer	65	1.86665	0
Cholesterol metabolism	44	1.85972	0.00203252
Choline metabolism in cancer	94	1.65061	0
Citrate cycle (TCA cycle)	29	2.20908	0
Cysteine and methionine metabolism	44	2.23228	0
Drug metabolism - cytochrome P450	50	1.75782	0.0019802
Drug metabolism - other enzymes	62	2.12414	0
Ether lipid metabolism	43	1.89981	0
Fatty acid biosynthesis	17	1.47387	0.045098
Fatty acid degradation	41	2.08365	0
Fatty acid elongation	26	2.01874	0
Folate biosynthesis	25	2.1034	0
Fructose and mannose metabolism	30	1.77052	0
Glutathione metabolism	50	2.16447	0
Glycerolipid metabolism	55	1.62576	0.0105932
Glycerophospholipid metabolism	91	1.91794	0
Glycine, serine and threonine metabolism	35	1.98111	0
Glycolysis / Gluconeogenesis	57	2.23464	0
Glycosaminoglycan biosynthesis - chondroitin sulfate / dermatan sulfate	20	1.48753	0.0467091
Glycosaminoglycan biosynthesis - heparan sulfate / heparin	23	1.48116	0.0383065
Glycosphingolipid biosynthesis - ganglio series	15	1.55345	0.0433213
Glycosphingolipid biosynthesis - lacto and neolacto series	25	1.63697	0.0110865
Glycosylphosphatidylinositol (GPI)-anchor biosynthesis	25	1.66954	0.00974659
Glyoxylate and dicarboxylate metabolism	25	2.08467	0
Histidine metabolism	21	1.62528	0.00914077
Inositol phosphate metabolism	72	1.52393	0.0105485
Lysine degradation	59	1.77643	0.00218341
Mannose type O-glycan biosynthesis	22	1.53693	0.0316742
Metabolism of xenobiotics by cytochrome P450	54	1.81076	0
Mucin type O-glycan biosynthesis	34	1.98239	0
N-Glycan biosynthesis	48	2.22549	0
Other glycan degradation	16	1.49442	0.0409836
Other types of O-glycan biosynthesis	45	1.60275	0.00674157
Oxidative phosphorylation	118	2.34184	0
Pantothenate and CoA biosynthesis	20	1.83823	0.00200803
Pentose phosphate pathway	27	2.07015	0
Porphyrin metabolism	30	1.53859	0.0262582
Propanoate metabolism	29	1.99925	0
Purine metabolism	116	2.19322	0
Pyrimidine metabolism	54	2.02749	0
Pyruvate metabolism	41	2.26477	0
RNA degradation	75	2.21125	0
Sphingolipid metabolism	50	1.96248	0
Starch and sucrose metabolism	28	1.69096	0.00862069
Steroid biosynthesis	18	1.57877	0.0333333
Terpenoid backbone biosynthesis	22	1.71981	0.00398406
Thiamine metabolism	15	1.76483	0.0105932
Tryptophan metabolism	41	2.04368	0
Tyrosine metabolism	31	1.94168	0
Valine, leucine and isoleucine degradation	46	2.23925	0
Various types of N-glycan biosynthesis	36	2.1614	0
